# Supplementary material for: The Role of Chlorine in the Formation and Development of Tap Water Biofilms under Different Flow Regimes
Source: Microorganisms. 2023 Oct 31;11(11):2680. doi: 10.3390/microorganisms11112680 (PMC10673482; doi:10.3390/microorganisms11112680)
Supplement: Supplementary file 1 [file microorganisms-11-02680-s001.zip]

Archive with 1 entries (1 files):
- microorganisms-2674507-supplementary.pdf
